# Supplementary material for: mTOR activity in AIDS-related diffuse large B-cell lymphoma
Source: PLoS One. 2017 Feb 13;12(2):e0170771. doi: 10.1371/journal.pone.0170771 (PMC5305194; doi:10.1371/journal.pone.0170771)
Supplement: S1 File — (ZIP) [file pone.0170771.s002.zip]

Archive with 3 entries (2 files):
- TMA DLBCL Data Set.csv
- __MACOSX/
- __MACOSX/._TMA DLBCL Data Set.csv
